# Supplementary material for: Evaluation of Firefly and Renilla Luciferase Inhibition in Reporter-Gene Assays: A Case of Isoflavonoids
Source: Int J Mol Sci. 2021 Jun 28;22(13):6927. doi: 10.3390/ijms22136927 (PMC8268740; doi:10.3390/ijms22136927)
Supplement: Supplementary file 1 [file ijms-22-06927-s001.zip]

Archive with 1 entries (1 files):
- ijms-1257379-supplementary.pdf
